# Supplementary material for: Modulation of Tumor Metabolism in Acute Leukemia by Plant-Derived Polymolecular Drugs and Their Effects on Mitochondrial Function
Source: Molecules. 2025 Apr 16;30(8):1783. doi: 10.3390/molecules30081783 (PMC12029889; doi:10.3390/molecules30081783)
Supplement: Supplementary file 1 [file molecules-30-01783-s001.zip]

Archive with 1 entries (1 files):
- molecules-3524805-supplementary.pdf
